# Supplementary material for: Dihydropyrimidone Derivatives as Thymidine Phosphorylase Inhibitors: Inhibition Kinetics, Cytotoxicity, and Molecular Docking
Source: Molecules. 2023 Apr 21;28(8):3634. doi: 10.3390/molecules28083634 (PMC10143232; doi:10.3390/molecules28083634)
Supplement: Supplementary file 1 [file molecules-28-03634-s001.zip]

Archive with 1 entries (1 files):
- molecules-2294357-supplementary.pdf
